# Supplementary material for: Mapping the mutational landscape of an avian retrovirus envelope protein across its evolutionary trajectory
Source: PLoS Pathog. 2026 Mar 31;22(3):e1014110. doi: 10.1371/journal.ppat.1014110 (PMC13048475; doi:10.1371/journal.ppat.1014110)
Supplement: S1 Table — (XLSX) [file ppat.1014110.s001.xlsx]

## Sheet: Sheet1
No.	Strain	Genbank Accession	Region	Time
1	HPRS103	Z46390	UK	1988
2	R5-4	AF076887	USA	1993
3	4817	AF247385	USA	1996
4	661	AF247566	USA	1997
5	1696	AF247384	USA	1997
6	5701	AF247386	USA	1997
7	6827	AF247389	USA	1997
8	Hc1	AF247391	USA	1997
9	AF88	AF247390	USA	1997
10	6683	AF247387	USA	1997
11	6803	AF247388	USA	1997
12	Avian leukosis virus	AF247392	USA	1997
13	SD9901	AY897220	Shandong, China	1999
14	TW99	AF497905	Taiwan, China	1999
15	SD9902	AY897221	Shandong, China	1999
16	YZ9901	AY897222	Jiangsu, China	1999
17	YZ9902	HM235670	Jiangsu, China	1999
18	IMC10200	AY234051	Inner Mongolia, China	2000
19	SDC2000	AY234052	Inner Mongolia, China	2000
20	UD3	AF307950	USA	2000
21	SD0002	AY897224	Shandong, China	2000
22	UD-J1	AF305091	USA	2000
23	2921/00	EF653908	Taiwan, China	2000
24	SD0001	AY897223	Shandong, China	2000
25	UD2	AF307949	USA	2000
26	UD5	AF307952	USA	2000
27	UD4	AF307951	USA	2000
28	NX0101	DQ115805	Ningxia, China	2001
29	SD0102	AY897226	Shandong, China	2001
30	SD0101	AY897225	Shandong, China	2001
31	HN0001	AY897219	Henan, China	2001
32	NM2002-1	HM235669	Inner Mongolia, China	2002
33	SD0201	AY897218	Shandong, China	2002
34	HB0301	AY897229	Hubei, China	2003
35	JS-nt	HM235667	Jiangsu, China	2003
36	SD0301	AY897228	Shandong, China	2003
37	BJ0301	AY897230	Beijing, China	2003
38	BJ0302	AY897231	Beijing, China	2003
39	BJ0303	AY897232	Beijing, China	2003
40	GD0510A	EF103132	Guangdong, China	2005
41	GD0512	EF103133	Guangdong, China	2005
42	WF13	KJ631314	Guangdong, China	2005
43	GD06SL2	EF103129	Guangdong, China	2006
44	GD06SL4	EF103131	Guangdong, China	2006
45	SCAU-HN06	HQ900844	Henan, China	2006
46	GD06SL1	EF107624	Guangdong, China	2006
47	GD06SL3	EF103130	Guangdong, China	2006
48	10022-16	GU222400	USA	2006
49	10022-2	GU222396	USA	2006
50	10075-16	GU222406	USA	2006
51	10022-4	GU222397	USA	2006
52	10022-8	GU222398	USA	2006
53	10075-20	GU222407	USA	2006
54	10022-12	GU222399	USA	2006
55	10075-2	GU222402	USA	2006
56	10075-4	GU222403	USA	2006
57	10075-8	GU222404	USA	2006
58	10075-12	GU222405	USA	2006
59	10089-2	GU222408	USA	2006
60	10089-4	GU222409	USA	2006
61	10089-8	GU222410	USA	2006
62	10089-12	GU222411	USA	2006
63	10089-16	GU222412	USA	2006
64	10089-20	GU222413	USA	2006
65	SD07LK2	EU264065	Shandong, China	2007
66	NHH	HM235668	Henan, China	2007
67	SD07LK1	FJ216405	Shandong, China	2007
68	PDRC-59831	KP284572	USA	2007
69	HLJ08MDJ01	HQ634810	Heilongjiang, China	2008
70	HA08	HM235664	Jiangsu, China	2008
71	HAY013	HM235665	Jiangsu, China	2008
72	ZH-08	HQ316166	Guangdong, China	2008
73	SZ-08	HM775329	Guangdong, China	2008
74	JL08CH3-1	HQ634809	Jilin, China	2008
75	LN08SY10	HQ634802	Liaoning, China	2008
76	SVR807	HM776937	Russia	2008
77	QF081201J	HQ333268	Shandong, China	2008
78	TA081225J	HQ333269	Shandong, China	2008
79	CAUXT01	JF932003	China	2009
80	HLJ09MDJ-1	JN624880	Heilongjiang, China	2009
81	MRL1905	JF951728	Russia	2009
82	CAUGX01	HM640943	Guangxi, China	2009
83	GD09GZ03	MT863859	Guangdong, China	2009
84	XX2-09	HM775331	Guangdong, China	2009
85	JL09DH02	HQ634812	Jilin, China	2009
86	HUB09WH02	HQ634804	Hubei, China	2009
87	HUB09WH03	HQ634805	Hubei, China	2009
88	JL09L01	HQ148555	Jilin, China	2009
89	JS09GY2	GU982307	Jiangsu, China	2009
90	JS09GY3	GU982308	Jiangsu, China	2009
91	JS09GY5	GU982309	Jiangsu, China	2009
92	JS09GY6	GU982310	Jiangsu, China	2009
93	JS09GY07	HM595734	Jiangsu, China	2009
94	JS-9-09	JF911743	Jiangsu, China	2009
95	CAUTS01	JF932002	Hebei, China	2009
96	CAUYL01	JF932004	China	2009
97	HB09-1	HM600812	Hebei, China	2009
98	HuB09-1	HM600813	Hubei, China	2009
99	CAUSY01	JF932001	Liaoning, China	2009
100	GL09DP02	JN378887	Shandong, China	2009
101	PL09DP5-1	JN378891	Shandong, China	2009
102	HLJ09SH01	HQ634806	Heilongjiang, China	2009
103	JL093-1	JN624878	Jilin, China	2009
104	LN09SY31	HQ634803	Liaoning, China	2009
105	CL09DP01	JN378882	Shandong, China	2009
106	CL09DP02	JN378883	Shandong, China	2009
107	CL09DP03	JN378884	Shandong, China	2009
108	CL09DP04	JN378885	Shandong, China	2009
109	SD09DP03	JN624879	Shandong, China	2009
110	GL09DP01	JN378886	Shandong, China	2009
111	LH091101	KF291259	Shandong, China	2009
112	SX090915J	HQ386989	Shanxi, China	2009
113	PL09DP5-2	JN378892	Shandong, China	2009
114	LYJ15	KF201290	Shandong, China	2009
115	SDLWH34J	HQ332146	Shandong, China	2009
116	BJ090201J	HQ333267	Beijing, China	2009
117	CAUHM01	JF932000	China	2009
118	HUB09JY03	HQ634811	Hubei, China	2009
119	HuB09JY04	JN378888	Hubei, China	2009
120	HuB09XT02	JN378889	Hubei, China	2009
121	HuB09XZ01	JN378890	Hubei, China	2009
122	SD09TA04	JN378893	Shandong, China	2009
123	CLB908M	JX855935	Russia	2009
124	CLB908U	JQ935966	Russia	2009
125	SX090912J	HQ386988	Shanxi, China	2009
126	HLJ09SH02	HQ634807	Heilongjiang, China	2009
127	JL09H01	HQ148554	Jilin, China	2009
128	SCAU-0901	FJ619190	Guangdong, China	2009
129	SD09DP04	HQ634808	Shandong, China	2009
130	GX10GL08	KT598499	Guangxi, China	2010
131	GX10YL04	KT598498	Guangxi, China	2010
132	GX-J-6	JQ246095	Guangxi, China	2010
133	GX-J-8	JQ246097	Guangxi, China	2010
134	GX-J-10	JQ246099	Guangxi, China	2010
135	HLJ10SH04	HQ634814	Heilongjiang, China	2010
136	2921/00	HM775330	Guangdong, China	2010
137	GX-J-5	JQ246094	Guangxi, China	2010
138	WN100401	KC711043	Anhui, China	2010
139	GX10GL07	KT598500	Guangxi, China	2010
140	GX10YL22	KT598497	Guangxi, China	2010
141	GX-J-7	JQ246096	Guangxi, China	2010
142	GX-J-9	JQ246098	Guangxi, China	2010
143	GXSH02	HQ185698	Guangxi, China	2010
144	SCDY1	HQ425636	Sichuan, China	2010
145	SCGS-1	JQ396302	Sichuan, China	2010
146	SD100501J	HQ270189	Shandong, China	2010
147	SD100502J	HQ270188	Shandong, China	2010
148	SDAU1005	KT156668	Shandong, China	2010
149	SDAU1102	KU159178	Shandong, China	2010
150	WN100402	HQ271448	Anhui, China	2010
151	WN100404	HQ333258	Anhui, China	2010
152	SD100503	KF562374	Shandong, China	2010
153	DJ146	KF218959	Shandong, China	2010
154	HB2010001	MZ197985	Hubei, China	2010
155	HLJ10SH03	HQ634813	Heilongjiang, China	2010
156	HR306J	JN388905	Shandong, China	2010
157	HN1001-1	HQ260974	Henan, China	2010
158	HN1001-3	HQ260976	Henan, China	2010
159	HN1001-2	HQ260975	Henan, China	2010
160	WN100403	HQ333257	Anhui, China	2010
161	HR313J	JN388906	Shandong, China	2010
162	HR325	JN388904	Shandong, China	2010
163	HR332	JN388901	Shandong, China	2010
164	XG-09	HM775332	Guangdong, China	2010
165	HR334	JN388902	Shandong, China	2010
166	HR336	JN388903	Shandong, China	2010
167	LYJ195	KF218957	Shandong, China	2010
168	SDYC02J	JN388907	Shandong, China	2010
169	SDYC04J	JN388908	Shandong, China	2010
170	SDYC06J	JN388910	Shandong, China	2010
171	SDYC05J	JN388909	Shandong, China	2010
172	SDAU1001	JN389517	Shandong, China	2010
173	JL10HW02	HQ634801	Jilin, China	2010
174	JL10HW01	HQ634800	Jilin, China	2010
175	SD1009	KF768000	Shandong, China	2010
176	sdau1002	JN389518	Shandong, China	2010
177	ZB110604-5	KC841156	Shandong, China	2011
178	ZB110604-6	KC841157	Shandong, China	2011
179	HH11	JX014438	China	2011
180	SCDY00	KF796642	Sichuan, China	2011
181	SCMZ40	KF796646	Sichuan, China	2011
182	SCMZ120	KF796648	Sichuan, China	2011
183	SCNC1260	KF796650	Sichuan, China	2011
184	SCNC4160	KF796651	Sichuan, China	2011
185	SCYA759	KF796640	Sichuan, China	2011
186	SCYA787	KF796654	Sichuan, China	2011
187	SCGA1	KF796643	Sichuan, China	2011
188	SCMZ92	KF796647	Sichuan, China	2011
189	SCMZ92	KF796647	Sichuan, China	2011
190	GX11GL09	KT598496	Guangxi, China	2011
191	SCMSBS	KF796644	Sichuan, China	2011
192	SCSM01	KF796657	Sichuan, China	2011
193	SCSM00	KF796652	Sichuan, China	2011
194	SCYA788	KF796655	Sichuan, China	2011
195	BR119	KF562373	Shandong, China	2011
196	SCAU11-XG	KC149971	Guangdong, China	2011
197	SCYA931	KF796656	Sichuan, China	2011
198	SCAU11-H	KC149972	Guangdong, China	2011
199	BR2	KF201289	Shandong, China	2011
200	BR09J	JX444701	Shandong, China	2011
201	DBYJ1103	KC875860	Northeast China	2011
202	BR170	KF575331	Shandong, China	2011
203	DBYJ1101	KC875863	Northeast China	2011
204	DBYJ1105	KC875861	Northeast China	2011
205	SG-1	KF218958	Shandong, China	2011
206	DBYJ1106	KC875859	Northeast China	2011
207	GD1109	JX254901	Sichuan, China	2011
208	ZB110604-3	KC841154	Shandong, China	2011
209	WB11075j	JX570798	Northeast China	2011
210	LC110515-4	KC841153	Shandong, China	2011
211	WB11008j	JX570785	Northeast China	2011
212	WB11016j	JX570795	Northeast China	2011
213	WB11038	JX570789	Northeast China	2011
214	WB11042j	JX570796	Northeast China	2011
215	GX11GL12	KT598494	Guangxi, China	2011
216	WB11055	JX570794	Northeast China	2011
217	WB11058j	JX570793	Northeast China	2011
218	GX11GL10	KT598495	Guangxi, China	2011
219	GX11GL13	KT598493	Guangxi, China	2011
220	WB11066j	JX570795	Northeast China	2011
221	LC110515-3	KC841152	Shandong, China	2011
222	WB11098 (J)	JX848322	Northeast China	2011
223	SCMZ06	KF796645	Sichuan, China	2011
224	WB11098j	JX570800	Northeast China	2011
225	SD12HN03	KM873189	Shandong, China	2012
226	SD12HN04	KM873190	Shandong, China	2012
227	AHaq02	KF534753	Anhui, China	2012
228	CZ-J1212	KC282896	Jiangsu, China	2012
229	SQ-J1211	KC282895	Jiangsu, China	2012
230	WC512	KJ631316	Guangdong, China	2012
231	JS-J1209	KC282893	Jiangsu, China	2012
232	WJ612	KJ631317	Guangdong, China	2012
233	WL12	KJ631318	Guangdong, China	2012
234	WSC112	KJ631322	Guangdong, China	2012
235	WSC512	KJ631320	Guangdong, China	2012
236	WSC912	KJ631321	Guangdong, China	2012
237	WX-J1214	KC417026	Jiangsu, China	2012
238	WX-J1215	KC417027	Jiangsu, China	2012
239	DBYJ1104	KC875862	Northeast China	2012
240	J-SDAU12-737	KM873195	Guangdong, China	2012
241	DBYJ1102	KC875858	Northeast China	2012
242	SD12HN02	KM873188	Shandong, China	2012
243	GDKP1202	JX453210	Guangdong, China	2012
244	GDQY1201	JX423792	Guangdong, China	2012
245	GX12GL07	KT598492	Guangxi, China	2012
246	SD12HN01	KM873187	Shandong, China	2012
247	GX12GL09	KT598490	Guangxi, China	2012
248	GX12NN17	KT598486	Guangxi, China	2012
249	GX12NN18	KT598485	Guangxi, China	2012
250	GX12NN03	KT598489	Guangxi, China	2012
251	GX12NN04	KT598488	Guangxi, China	2012
252	GX12NN20	KT598483	Guangxi, China	2012
253	AHaq01	KF534752	Anhui, China	2012
254	GX12NN19	KT598484	Guangxi, China	2012
255	HB1801	MN419352	Hebei, China	2012
256	JS-J213	KC282897	Jiangsu, China	2012
257	WX-J1216	KC282888	Jiangsu, China	2012
258	2012004-C5	KC453974	Guangxi, China	2012
259	2012004-D4	KC453975	Guangxi, China	2012
260	GX12NN07	KT598487	Guangxi, China	2012
261	JS-J1210	KC282894	Jiangsu, China	2012
262	WA1112	KJ631315	Guangdong, China	2012
263	GX12GL08	KT598491	Guangxi, China	2012
264	FJ201306	KM655820	Fujian, China	2013
265	FJ201307	KM655821	Fujian, China	2013
266	FJ201308	KM655822	Fujian, China	2013
267	GX13LT02	KY983559	Guangxi, China	2013
268	GX13NN02	KT598482	Guangxi, China	2013
269	JS13DX03	KM873177	Jiangsu, China	2013
270	HLJ13SH01	KM376510	Heilongjiang, China	2013
271	JS13NT01	MN735301	Jiangsu, China	2013
272	GX13DF16	KY983554	Guangxi, China	2013
273	GD13HY	KU500031	Guangdong, China	2013
274	GX13DF19	KY983555	Guangxi, China	2013
275	GX13DF32	KY983556	Guangxi, China	2013
276	GD13GZ	KU500030	Guangdong, China	2013
277	GX13DF41	KY983557	Guangxi, China	2013
278	GX13DF57	KY983558	Guangxi, China	2013
279	GX13DF52	KU848768	Guangxi, China	2013
280	GX13NN10	KT598481	Guangxi, China	2013
281	GX13NN13	KT598480	Guangxi, China	2013
282	GX13NN14	KT598479	Guangxi, China	2013
283	GX13QZ14	KT598477	Guangxi, China	2013
284	GX13YL03	KT598476	Guangxi, China	2013
285	GX13NN19	KT598478	Guangxi, China	2013
286	GX13ZS02	KY983561	Guangxi, China	2013
287	JS13LH03	KM873180	Jiangsu, China	2013
288	JS13LY09	KM873182	Jiangsu, China	2013
289	JS13LY14	KM873183	Jiangsu, China	2013
290	WGD13	KJ631312	Guangdong, China	2013
291	GX13ZS12	KY983563	Guangxi, China	2013
292	GX13ZS05	KY983562	Guangxi, China	2013
293	JS13DX06	KM873178	Jiangsu, China	2013
294	JS13DX07	KM873179	Jiangsu, China	2013
295	JS13LY02	KM873181	Jiangsu, China	2013
296	JS14DJ01	MT783251	Jiangsu, China	2013
297	WGZ13	KJ631313	Guangdong, China	2013
298	WLY13	KJ631311	Guangdong, China	2013
299	JS13DX16	MT783247	Jiangxi, China	2013
300	JS13LHAJ1	KR049171	Jiangsu, China	2013
301	JS13LHAJ2	KR049172	Jiangsu, China	2013
302	SD13QJ01	KJ922510	Shandong, China	2013
303	SD13QJ02	KJ922511	Shandong, China	2013
304	SD13QJ03	KJ922509	Shandong, China	2013
305	GD1401J	KP317564	Guangdong, China	2014
306	GD1402J	KP317565	Guangdong, China	2014
307	GD1403J	KP317566	Guangdong, China	2014
308	GX14DJ22	KY983564	Guangxi, China	2014
309	GD1411-1	KU500038	Guangdong, China	2014
310	GX14DJ45	KY983565	Guangxi, China	2014
311	GD1408-2	KU500037	Guangdong, China	2014
312	GX14HG02	KY983568	Guangxi, China	2014
313	GX14DJ49	KY983566	Guangxi, China	2014
314	GX14DJ53	KY983567	Guangxi, China	2014
315	GX14FF01	KU848765	Guangxi, China	2014
316	GX14YYA1	MF461280	Guangxi, China	2014
317	GX14YYD2	KU937324	Guangxi, China	2014
318	GX14ZS14	KX037423	Guangxi, China	2014
319	JS14NT01	MN735308	Jiangsu, China	2014
320	GX14NN02	MN735293	Guangxi, China	2014
321	JS14XJO3	MT783254	Jiangsu, China	2014
322	JS14XJ04	MT783255	Jiangsu, China	2014
323	GD1407-L	KU500035	Guangdong, China	2014
324	JS14XJ02	KM873186	Jiangsu, China	2014
325	GX14BL09	KT598473	Guangxi, China	2014
326	GD14J2	KU500032	Guangdong, China	2014
327	GD1408-1	KU500036	Guangdong, China	2014
328	GD1411-4	KU500041	Guangdong, China	2014
329	GD1411-2	KU500039	Guangdong, China	2014
330	GD1407	KU500034	Guangdong, China	2014
331	GD1411-3	KU500040	Guangdong, China	2014
332	GDQJ-1	KU254611	Guangdong, China	2014
333	GX14LT03	KY983547	Guangxi, China	2014
334	GDQJ2	KU156826	Guangdong, China	2014
335	GDQJ-4	KU170199	Guangdong, China	2014
336	GX14LT04	KY983548	Guangxi, China	2014
337	GX14LT01	KY983546	Guangxi, China	2014
338	GDQJ-5	KU170200	Guangdong, China	2014
339	GX14YY17	KU848764	Guangxi, China	2014
340	SDAUAJ-3	KY767730	Hebei, China	2014
341	JS14XJ01	KM873185	Jiangsu, China	2014
342	GX14NN01	MN735292	Guangxi, China	2014
343	GX14YL13	KT598468	Guangxi, China	2014
344	GX14HG03	KY983569	Guangxi, China	2014
345	GX14HG04	KX058878	Guangxi, China	2014
346	GX14HC01	KU923583	Guangxi, China	2014
347	GX14HG01	KU997685	Guangxi, China	2014
348	JS14NT02	MN735302	Jiangsu, China	2014
349	SDAUAJ-7	KY773918	Jiangsu, China	2015
350	GX15PP03	KU848762	Guangxi, China	2015
351	SDAUAJ-12	KY773922	Jiangsu, China	2015
352	JS15YXB01	MT783275	Jiangsu, China	2015
353	HQSC202	KU981173	Jiangsu, China	2015
354	JS15LS02	MT783266	Jiangsu, China	2015
355	JS15LYJ01	MT783269	Jiangsu, China	2015
356	JS15LYJ02	MT783270	Jiangsu, China	2015
357	GX15MM6-2	KU934276	Guangxi, China	2015
358	HQSC18	KU981172	Jiangsu, China	2015
359	SDAUAJ-8	KY773919	Jiangsu, China	2015
360	GX15MM6-1	KU923584	Guangxi, China	2015
361	GD15MM01	MN066152	Guangxi, China	2015
362	GX15MM61	MN066150	Guangxi, China	2015
363	SDAUAJ-9	KY773920	Jiangsu, China	2015
364	GX15JL01	MN735294	Guangxi, China	2015
365	JS15LH01	MT783264	Jiangsu, China	2015
366	JS15LY01	MT783267	Jiangsu, China	2015
367	GD15MM02	MN066151	Guangxi, China	2015
368	GX15MM6-4	KU848763	Guangxi, China	2015
369	JS15CRM01	MT783260	Jiangsu, China	2015
370	SDAUAJ-5	KY773916	Jiangsu, China	2015
371	GZA3	KX010989	Guizhou, China	2016
372	GZA8	KX077606	Guizhou, China	2016
373	GZA10	KX056478	Guizhou, China	2016
374	GZA14	KX056479	Guizhou, China	2016
375	GZA27	KX010990	Guizhou, China	2016
376	GZC33	KX077607	Guizhou, China	2016
377	GZD12	KX056480	Guizhou, China	2016
378	GZD13	KX056481	Guizhou, China	2016
379	GZD17	KX056482	Guizhou, China	2016
380	GZL1	KX077608	Guizhou, China	2016
381	GZL25	KX077609	Guizhou, China	2016
382	GZN16	KX077610	Guizhou, China	2016
383	GZN18	KX077611	Guizhou, China	2016
384	GZN41	KX077612	Guizhou, China	2016
385	GZN49	KX077613	Guizhou, China	2016
386	GZZ2	KX056483	Guizhou, China	2016
387	GZZ8	KX010991	Guizhou, China	2016
388	GZZ12	KX010992	Guizhou, China	2016
389	GZZ18	KX010993	Guizhou, China	2016
390	GZZ32	KX056484	Guizhou, China	2016
391	GX16ZSE10	KY983553	Guangxi, China	2016
392	GZZ47	KX056485	Guizhou, China	2016
393	GD16HZ01	MT538250	Guangdong, China	2016
394	GD16JM01	MT538251	Guangdong, China	2016
395	GX16YL02	MN066147	Guangxi, China	2016
396	GX16ZS01	MN066146	Guangxi, China	2016
397	GX16ZS390	KY983551	Guangxi, China	2016
398	GX16NN04	MN735296	Guangxi, China	2016
399	GD16HZ02	MT538252	Guangdong, China	2016
400	JS16DJ01	MT783276	Jiangsu, China	2016
401	JS16JH3	MG700535	Jiangsu, China	2016
402	GD16FS01	MT538237	Guangdong, China	2016
403	GX16MM92	MN066149	Guangxi, China	2016
404	JS16JH5	MG700537	Jiangsu, China	2016
405	JS16JH8	MG700540	Jiangsu, China	2016
406	JS16WH02	MT783280	Jiangsu, China	2016
407	JS16TH01	MT783278	Jiangsu, China	2016
408	GX16NN05	MN735309	Guangxi, China	2016
409	GX16YL01	MN066148	Guangxi, China	2016
410	GX16ZS352	KY983550	Guangxi, China	2016
411	GX16ZS748	KY983552	Guangxi, China	2016
412	JS16JH1	MG700533	Jiangsu, China	2016
413	M180	KX611834	Guangdong, China	2016
414	JS16JH2	MG700534	Jiangsu, China	2016
415	JS16JH4	MG700536	Jiangsu, China	2016
416	JS16JH6	MG700538	Jiangsu, China	2016
417	JS16JH7	MG700539	Jiangsu, China	2016
418	JS16JH9	MG700541	Jiangsu, China	2016
419	JS16WH01	MT783279	Jiangsu, China	2016
420	JS16JH10	MG700542	Jiangsu, China	2016
421	SDAU1701	KY980657	Shandong, China	2017
422	SDAU1706	KY980662	Shandong, China	2017
423	EO59	MF926336	Nigeria	2017
424	GD17FS01	MT538253	Guangdong, China	2017
425	GX17NN05	MN066145	Guangxi, China	2017
426	EO49-1	MF926334	Nigeria	2017
427	GD17ZQ06	MN262604	Guangdong, China	2017
428	HN17ZZ02	MN735300	Hunan, China	2017
429	HN17ZZ01	MN735299	Hunan, China	2017
430	SDAU1702	KY980658	Shandong, China	2017
431	SDAU1703	KY980659	Shandong, China	2017
432	SDAU1704	KY980660	Shandong, China	2017
433	EO49-2	MF926335	Nigeria	2017
434	SDAU1705	KY980661	Shandong, China	2017
435	GD17HZ01	MT538238	Guangdong, China	2017
436	GX17GG01	MW491258	Guangxi, China	2017
437	GX17QZ01	MW491257	Guangxi, China	2017
438	GX17YL01	MN066143	Guangxi, China	2017
439	GX17YL02	MW491254	Guangxi, China	2017
440	GX17YL03	MW491255	Guangxi, China	2017
441	GX17YL04	MW491256	Guangxi, China	2017
442	GD18FS01	MT538239	Guangdong, China	2018
443	PK19SA01	MN956380	Pakistan	2018
444	GD18HZ01	MT538240	Guangdong, China	2018
445	GD18ZJ01	MT538244	Guangdong, China	2018
446	JGD18QY22	MN262620	Guangdong, China	2018
447	GM0209-2	MH379643	Shandong, China	2018
448	GM0209-3	MH379644	Shandong, China	2018
449	GD18SG01	MT538239	Guangdong, China	2018
450	GDHN-YM1	MK683478	Guangdong, China	2018
451	GD18ZH01	MT538243	Guangdong, China	2018
452	GDHN-YH1	MK683480	Guangdong, China	2018
453	GM0209-1	MH379642	Shandong, China	2018
454	GM0209-4	MH379645	Shandong, China	2018
455	JS18YZ02	MN735304	Jiangsu, China	2018
456	HB18XH01	MN735298	Hebei, China	2018
457	JS18YZ03	MN735305	Jiangsu, China	2018
458	JS1805	MN419339	Jiangsu, China	2018
459	GM0209-5	MH379646	Shandong, China	2018
460	JS1807	MN419341	Jiangsu, China	2018
461	GM0209-6	MH379647	Shandong, China	2018
462	LH20180301	MK944404	Shandong, China	2018
463	JS1806	MN419340	Jiangsu, China	2018
464	JS1808	MN418342	Jiangsu, China	2018
465	QL2	MN496122	Egypt	2018
466	QL3	MN496123	Egypt	2018
467	SD1802	MN419336	Shandong, China	2018
468	SD1803	MN419337	Shandong, China	2018
469	SD1804	MN419338	Jiangsu, China	2018
470	QL6	MN496126	Egypt	2018
471	SD1805	MN419343	Shandong, China	2018
472	GD18JM01	MT538241	Guangdong, China	2018
473	GX18LZ17	MW491259	Guangxi, China	2018
474	GX18NN02	MN066140	Guangxi, China	2018
475	SDGM1801	MN413674	Shandong, China	2018
476	GDHN-YH2	MK683481	Guangdong, China	2018
477	GDHN-YH2	MK683481	Guangdong, China	2018
478	ALV-J-Anhui8	MH186094	Anhui, China	2018
479	ALV-J-Guangdong11	MH186095	Guangdong, China	2018
480	SH18JY01	MN735306	Shanghai, China	2018
481	SH18JY02	MN735307	Shanghai, China	2018
482	GDHN-YM2	MK683479	Guangdong, China	2018
483	JS18YZ01	MN735303	Jiangsu, China	2018
484	GD19HZ01	MT538246	Guangdong, China	2019
485	JX19DX07	MN262575	Jiangxi, China	2019
486	PK19FA01	MN956379	Pakistan	2019
487	GXXB-3	MT380460	Guangxi, China	2019
488	JX19AY19	MN262558	Jiangxi, China	2019
489	GX19LZ094	MW491260	Guangxi, China	2019
490	GX19LZ096	MW491261	Guangxi, China	2019
491	JL1802	MN419349	Jilin, China	2019
492	JL1803	MN419350	Jilin, China	2019
493	GD19ZH02	MT538249	Guangdong, China	2019
494	GD19FS01	MT538245	Guangdong, China	2019
495	GD19GZ03	MN893859	Guangdong, China	2019
496	GD19GZ04	MN893860	Guangdong, China	2019
497	GD19HZ02	MT538247	Guangdong, China	2019
498	JL1804	MN419351	Jilin, China	2019
499	GXZS01	MT380462	Guangxi, China	2019
500	JX19ND03	MN262532	Jiangxi, China	2019
501	JX19TH01	MN262528	Jiangxi, China	2019
502	JX19TH02	MN262529	Jiangxi, China	2019
503	JX19TH03	MN262530	Jiangxi, China	2019
504	JL1801	MN419348	Jilin, China	2019
505	JX19TH04	MN262531	Jiangxi, China	2019
506	JX19TH05	MN262532	Jiangxi, China	2019
507	JX19DX06	MN262574	Jiangxi, China	2019
508	JX19TH06	MN262533	Jiangxi, China	2019
509	JX19TH08	MN262535	Jiangxi, China	2019
510	JX19TH07	MN262534	Jiangxi, China	2019
511	JX19XS01	MN262595	Jiangxi, China	2019
512	JX19TH09	MN262536	Jiangxi, China	2019
513	LN1802	MN419355	Liaoning, China	2019
514	LN1801	MN419354	Liaoning, China	2019
515	QL1	MN496121	Egypt	2019
516	GD19GZ01	MN893850	Guangdong, China	2019
517	QL4	MN496124	Egypt	2019
518	GD19GZ02	MN893851	Guangdong, China	2019
519	GD19ZH01	MT538248	Guangdong, China	2019
520	GXXB-6	MT380461	Guangxi, China	2019
521	JX19AY06	MN262545	Jiangxi, China	2019
522	JX19AY17	MN262556	Jiangxi, China	2019
523	JX19GF05	MN262592	Jiangxi, China	2019
524	JX19ND02	MN262538	Jiangxi, China	2019
525	SCAU1903	MT175600	Shandong, China	2019
526	QL5	MN496125	Egypt	2019
527	SD1806	MN419344	Shandong, China	2019
528	SD1807	MN419345	Shandong, China	2019
529	SD1809	MN419346	Shandong, China	2019
530	TJ1801	MN419353	Tianjin, China	2019
531	SD1810	MN419347	Shandong, China	2019
532	TBC-J4	MT409624	Jiangsu, China	2019
533	TBC-J6	MT409625	Jiangsu, China	2019
534	GX20YL02	MW491263	Guangxi, China	2020
535	GX20YL01	MW491262	Guangxi, China	2020
536	GX20YL04	MW491265	Guangxi, China	2020
537	GX20YL08	MW491269	Guangxi, China	2020
538	GX20YL07	MW491268	Guangxi, China	2020
539	GXFX19	MT380460	Guangxi, China	2020
540	GX20YL03	MW491264	Guangxi, China	2020
541	GX20YL05	MW491266	Guangxi, China	2020
542	GX20YL06	MW491267	Guangxi, China	2020
543	GX20YL09	MW491270	Guangxi, China	2020
544	GX20YL10	MW491271	Guangxi, China	2020
545	GX-RJ01	MT119963	Guangxi, China	2020
546	GXFF02	MT380459	Guangxi, China	2020
547	GZ2020QN01J	PV239803	Guizhou, China	2020
548	JSYC2106-1	OL799231	Jiangsu, China	2021
549	JSYC2106-2	OL799232	Jiangsu, China	2021
550	GZ2021QN01J	PQ558932	Yunnan, China	2021
551	GD21XQ	OP837418	Guangdong, China	2021
552	DPRJ21/04/gp85	OK624676	India	2021
553	YNXC2201	PQ468439	Yunnan, China	2022
554	YNJC2201	PQ468440	Yunnan, China	2022
555	YNXC2202	PQ468441	Yunnan, China	2022
556	YNYL2201	PQ468438	Yunnan, China	2022
557	HUE2023	PQ063994	Hebei, China	2023
558	GZ2024GY04J	PV239795	Guizhou, China	2023
559	GZ2023TR02J	PV239789	Guizhou, China	2023
560	GZ2023BJ02J	PV239796	Guizhou, China	2023
561	GZ2023BJ01J	PV239798	Guizhou, China	2023
562	HN23XY01	PP128494	Henan, China	2023
563	HN24XY03	PQ118392	Henan, China	2024
564	GZ2024BJ01J	PV239790	Guizhou, China	2024
565	GZ2024GY05J	PV239791	Guizhou, China	2024
566	GZ2024GY06J	PV239792	Guizhou, China	2024
567	GZ2024TR02J	PV239793	Guizhou, China	2024
568	GZ2023TR01J	PV239799	Guizhou, China	2024
569	GZ2024GY03J	PV239800	Guizhou, China	2024
570	GZ2024GY02J	PV239801	Guizhou, China	2024
571	GZ2024GY01J	PV239802	Guizhou, China	2024
572	ALV-J1	PV523728	Shandong, China	2010
